# Supplementary material for: Extensive Transcription Analysis of the Hyposoter didymator Ichnovirus Genome in Permissive and Non-Permissive Lepidopteran Host Species
Source: PLoS One. 2014 Aug 12;9(8):e104072. doi: 10.1371/journal.pone.0104072 (PMC4130501; doi:10.1371/journal.pone.0104072)
Supplement: Table S1 — Illumina sequence reads mapped onto the 135 HdIV genes for all conditions tested. For each condition tested, the total number of Illumina reads (sequences) obtained is indicated, together with the number of reads mapping to each of the 135 HdIV genes. (XLSX) [file pone.0104072.s003.xlsx]

## Sheet: Feuil1
		Sample ID	Sf-1-6h	Sf-2-6h	Sf-3-6h	Sf1-24h	Sf2-24h	Sf1-3d	Sf2-3d	Sf3-3d	Pi1-6h	Pi2-6h	Pi3-6h	Mb1-6h	Mb2-6h	Mb3-6h	Ag1-6h	Ag2-6h	Ag3-6h
		Total number of sequenced reads	11159414	26404485	26454335	40729580	44664355	46676413	45652277	43426522	30776831	25225317	25770007	12998869	29326782	28218553	39716154	27054883	35910263
HdIV gene name	Length (bases)	Mapped reads
D8_Hd45	414		167	555	644	955	1150	1167	2069	2096	403	384	672	90	173	265	130	58	249
U2_Hd44	312		1	2	3	8	11	5	5	1	11	6	6	0	0	1	0	1	1
U1_Hd44	342		0	0	0	4	1	0	0	0	0	3	2	0	0	0	0	0	0
U1_Hd43	300		0	0	0	0	0	0	0	0	0	0	0	0	0	0	0	0	0
Vank1_Hd43	525		95	218	344	668	810	530	806	608	331	119	57	16	20	48	16	7	11
Rep1_Hd42	783		0	1	0	1	0	0	0	0	0	0	1	0	0	0	0	0	0
U1_Hd41	591		14	25	35	30	18	30	80	30	141	115	91	3	4	19	14	7	10
U1_Hd40	429		5	16	16	13	19	26	15	11	7	12	27	0	0	0	1	1	1
U2_Hd40	345		0	0	0	0	0	0	0	0	0	0	0	0	0	0	0	0	0
Rep1_Hd39	702		16	26	40	28	33	14	16	17	82	77	141	0	0	2	16	6	27
U1_Hd38	324		1	2	0	16	14	15	5	28	0	0	2	0	0	0	0	0	0
Vinx1_Hd38	1131		4371	11511	8326	60836	79557	55142	45516	75842	2565	2017	1082	202	533	480	499	225	593
F1U2_Hd38	321		970	2986	2419	13985	19481	12326	12166	23892	2099	1977	1549	84	204	238	251	97	274
U1_Hd37	429		0	0	0	0	0	0	0	0	0	0	0	0	0	0	0	0	0
U2_Hd37	438		0	0	0	0	0	0	0	0	0	0	0	0	0	0	0	0	0
Rep1_Hd37	804		1	0	0	0	0	0	0	0	2	0	2	0	0	0	0	0	0
F1U1_Hd36	321		944	2927	2349	13915	19602	11839	12070	24052	2109	1968	1589	89	196	241	246	90	266
Vinx1_Hd36	1089		2037	5374	4377	12680	19463	19680	13289	19842	4419	2051	2919	205	326	444	308	143	319
Rep1_Hd35	705		2	11	10	5	4	40	25	25	8	6	13	0	0	0	31	8	17
F4U1_Hd34	372		2	8	3	3	1	7	14	8	1104	800	192	12	39	25	26	16	9
F5U2_Hd34	372		0	0	0	0	0	0	0	0	0	0	0	0	0	0	0	0	0
U1_Hd20ab	126		1	3	7	11	6	25	9	19	36	24	41	0	0	2	4	1	2
Cys1_Hd20b	435		0	12	8	31	25	8	10	25	87	38	133	2	6	9	38	24	53
Vinx1_Hd32	1098		19	24	27	17	20	24	33	11	341	176	48	7	6	15	62	31	36
U1_Hd32	315		0	0	0	1	0	0	0	0	22	12	2	0	0	0	0	0	2
F4U1_Hd31	372		2	8	3	3	1	7	14	8	1104	800	192	12	39	25	26	16	9
F5U2_Hd31	378		0	0	1	1	1	0	2	2	273	212	54	4	7	2	5	8	1
U1_Hd30	312		1	0	1	0	0	0	0	0	0	1	0	0	0	0	0	0	0
U2_Hd30	864		0	1	2	2	0	0	1	2	2	2	23	0	0	0	3	2	4
Vinx1_Hd30	1128		0	0	0	2	1	0	0	2	2	1	4	0	0	1	0	0	0
U3_Hd30	321		0	0	0	0	0	0	0	0	0	0	0	0	0	0	0	0	0
PRRP1_Hd26ab	408		357	1284	2284	4912	6128	2016	6146	6495	4608	4185	5660	106	233	335	696	362	1764
PRRP2_Hd26ab	393		122	355	553	278	441	642	434	871	656	676	553	2	6	19	171	118	211
Vank1_Hd11ab	477		12	35	38	64	56	124	268	303	91	58	56	0	3	6	0	1	2
Rep1_Hd11b	693		16	52	30	366	144	208	190	366	80	63	512	4	2	9	29	8	60
U1_Hd11b	384		0	0	0	0	0	0	0	0	0	0	0	0	0	0	0	0	0
N-gene1_Hd29	1290		1376	3505	4059	9054	11711	2365	3217	4429	6030	2678	3348	100	52	283	131	43	169
Vnx1_Hd28	459		0	1	0	5	0	0	2	6	1	0	0	0	0	0	0	0	0
Vnx2_Hd28	507		0	1	0	2	2	1	3	2	0	0	1	1	0	0	0	0	0
Vank1_Hd28	510		8	26	43	105	116	142	282	369	13	10	7	0	0	3	7	2	1
U1_Hd27	339		0	0	1	3	2	6	10	4	4	0	2	0	0	1	0	0	0
K-19_Hd27	318		206	671	1165	1426	1290	3778	3621	1692	10113	5149	2585	1697	3314	5253	1585	551	672
U1_Hd26b	348		0	0	0	0	0	0	0	0	0	0	0	0	0	0	0	0	0
PRRP1_Hd25	183		6	12	8	8	10	66	13	19	103	25	7	1	2	2	2	1	1
PRRP2_Hd25	408		42	83	82	81	79	329	271	401	154	85	52	8	16	14	29	21	50
PRRP3_Hd25	240		5	13	14	10	10	87	45	40	389	200	51	6	7	13	31	18	25
Vinx1_Hd24	1071		0	5	2	9	8	1	13	10	3	2	4	1	0	0	0	0	0
Vank1_Hd24	510		50	166	179	656	929	1291	2268	3309	95	95	50	1	1	4	13	8	14
Rep1_Hd23	789		0	2	2	7	8	4	4	7	0	2	8	0	0	1	3	1	0
Rep1_Hd22	612		2	2	5	1	0	14	6	5	4	2	7	1	0	2	2	0	2
U1_Hd22	327		0	0	0	0	0	0	0	0	0	0	0	0	0	0	0	0	0
Rep1_Hd21	789		1	19	29	19	19	17	24	16	36	12	17	1	0	2	3	1	2
Vinx1_Hd21	1080		48	106	148	102	87	74	65	75	425	251	308	10	9	31	35	22	84
Cys1_Hd20a	762		171	481	731	1422	1482	1104	1059	1191	1258	857	1564	12	1	27	88	27	81
U1_Hd19	1854		160	420	557	210	199	585	963	560	576	169	264	159	320	348	279	102	416
Rep1_Hd17a	708		55	163	172	99	102	190	151	88	276	110	236	19	8	31	47	18	60
Rep3_Hd17a	687		60	106	114	23	34	217	94	42	634	329	672	18	11	58	149	59	97
N-gene1_Hd18	1314		107	291	232	168	151	126	94	79	127	53	173	30	11	74	64	17	32
Rep2_Hd17ab	675		1217	3124	3611	2686	2905	2861	2964	2801	3387	2266	3252	64	46	229	330	187	277
Rep3_Hd17b	732		79	157	165	30	48	290	127	59	965	583	1082	29	13	96	243	106	161
Rep1_Hd17b	690		61	160	174	83	85	178	125	70	266	107	243	14	9	28	48	17	56
Rep1_Hd16	723		441	1434	1607	62	60	1024	1224	347	1335	1322	594	15	4	67	1142	808	1026
U1_Hd16	561		7	10	14	22	17	43	72	32	249	300	91	5	15	30	75	29	69
N-gene1_Hd15	1473		82	199	237	184	227	111	166	127	90	36	93	20	20	44	25	6	16
Vinx1_Hd14	429		0	0	0	0	0	0	0	0	0	0	0	0	0	0	0	0	0
U1_Hd14	306		0	0	0	0	0	0	0	0	0	0	0	0	0	0	0	0	0
Cys1_Hd13	486		24	42	56	28	24	40	24	12	121	76	235	2	0	5	15	3	25
Cys2_Hd13	471		37	88	115	130	107	110	78	57	201	125	305	1	0	4	19	5	28
U1_Hd12	333		0	0	0	1	0	0	0	0	0	0	0	0	0	1	0	0	0
Rep1_Hd12	684		2	2	1	59	52	32	52	281	23	6	11	4	1	19	10	12	31
U2_Hd12	312		4	9	5	0	0	2	1	0	55	46	2	0	0	0	7	2	8
Rep2_Hd12	690		2	4	7	4	6	7	15	11	11	5	20	0	0	1	0	0	0
Vank2_Hd11a	507		10	17	20	1	2	3	2	6	167	99	84	2	0	3	21	4	55
Vank3_Hd11a	507		2	10	8	0	0	4	1	0	101	49	44	1	1	1	12	7	20
Vank4_Hd11a	507		1	4	5	10	3	7	6	3	63	50	31	0	1	6	8	3	43
Vank5_Hd11a	504		4	11	21	11	6	22	73	42	13	16	21	0	0	0	0	0	1
Rep1_Hd10	672		13	51	36	21	35	56	26	23	165	109	167	16	11	36	47	38	115
Rep2_Hd10	633		36	66	68	41	57	133	68	50	230	80	87	13	23	32	34	20	19
Rep3_Hd10	624		22	58	64	42	47	159	110	71	387	246	188	20	29	41	60	41	46
U1_Hd9	333		0	0	0	4	6	1	16	9	1	1	9	0	0	0	0	0	1
U2_Hd9	312		0	0	0	0	1	0	0	0	0	0	1	0	0	0	0	0	0
U3_Hd9	351		0	1	0	0	0	0	0	0	0	0	1	0	0	0	0	0	0
U4_Hd9	348		0	1	1	0	2	0	1	1	0	2	3	0	0	0	0	0	0
F6U1_Hd8	315		0	0	0	0	0	0	0	0	0	0	0	0	0	0	0	0	0
U2_Hd8	300		2	1	1	0	3	0	2	0	0	0	0	0	0	0	0	0	1
F6U3_Hd8	318		0	0	0	1	1	0	0	0	0	1	1	0	0	0	0	0	0
U4_Hd8	315		0	0	0	0	0	0	0	0	0	0	0	0	0	0	0	0	0
U1_Hd7	3240		135	451	968	294	316	439	1303	435	642	474	214	768	2442	1439	1854	481	2028
SerThr_Hd2b	648		344	898	1003	2095	1990	1285	2753	1946	1827	970	871	335	666	844	1302	537	1478
U1_Hd6	477		6538	13368	6904	27563	32778	38648	29357	24913	6571	4489	18534	445	181	1311	1923	701	774
P30_Hd6	1242		62125	144651	191998	263958	335517	170489	234212	330772	45791	39733	122135	8649	12471	31203	4324	3150	12860
Rep1_Hd6	663		2	4	6	5	2	6	9	9	4	4	1	0	0	0	2	1	2
Vinx1_Hd5	1020		2	6	8	31	33	10	4	6	6	4	11	0	0	0	5	2	3
Vinx2_Hd5	540		0	3	1	2	3	0	0	0	0	1	3	0	0	0	1	0	1
U1_Hd5	306		0	0	0	0	0	0	0	0	0	0	0	0	0	0	0	0	0
Vinx3_Hd5	1059		0	7	5	14	15	27	15	8	7	4	9	0	0	1	6	0	3
Vinx4_Hd5	1044		8	9	7	9	9	7	6	3	3	13	18	1	0	0	9	5	3
Vinx5_Hd5	687		32	95	90	55	57	73	74	53	103	48	334	3	1	24	43	21	2
Rep1_Hd4	744		0	1	1	8	4	0	1	2	5	2	6	0	0	0	0	1	2
Rep2_Hd4	606		9	32	29	4	14	18	27	24	173	44	152	3	4	10	52	40	29
Rep3_Hd4	594		3	6	7	7	2	8	7	4	5	2	4	0	1	4	14	6	12
Rep4_Hd4	606		5	19	17	55	24	152	155	58	25	22	33	2	4	5	39	21	41
Rep5_Hd4	747		3	5	9	50	55	95	79	120	42	51	52	1	0	2	1	2	12
Rep6_Hd4	606		4	12	13	29	12	56	51	23	7	18	16	2	2	5	30	13	23
Cys1_Hd3	543		1	8	11	1	3	0	0	2	21	9	24	0	0	3	3	0	5
Cys2_Hd3	600		2	6	9	13	12	4	9	5	32	15	34	1	0	2	10	0	4
Cys3_Hd3	441		3	10	9	12	13	13	15	19	7	4	13	0	0	0	3	0	4
Cys4_Hd3	723		12	52	61	11	12	66	21	18	13	6	19	1	1	1	7	1	0
Cys5_Hd3	375		3	12	23	0	1	5	1	0	7	12	13	0	0	0	3	1	1
GlyPro1_Hd2a	1356		2523	8349	10894	17513	22192	12847	18400	20151	8719	5619	6010	937	2027	2802	3571	1510	3192
F2U1_Hd2a	345		0	3	1	3	2	4	5	1	2	0	3	0	0	0	0	0	1
F3U2_Hd2ab	360		14	64	80	77	101	182	385	166	329	209	203	15	20	61	243	111	228
GlyPro2_Hd2ab	1191		10047	36630	43815	34104	47424	47753	66419	51537	22824	13887	24517	1957	3802	7027	4461	1735	4655
F2U3_Hd2ab	330		1	4	2	3	2	4	6	1	3	0	3	0	0	0	0	0	1
F3U4_Hd2ab	360		17	72	85	114	122	204	431	182	385	251	206	16	26	61	282	134	271
F7U1_Hd1	426		0	0	0	0	0	0	0	0	0	0	2	0	0	0	0	0	0
F8U2_Hd1	504		0	4	4	7	7	9	7	9	4	6	18	0	0	0	0	0	14
F9U3_Hd1	381		0	0	0	0	0	0	0	0	0	0	0	0	0	0	0	0	0
F10U4_Hd1	318		1	1	1	1	1	1	0	0	0	0	2	0	0	0	0	0	0
F7U5_Hd1	426		0	0	0	0	0	0	0	0	0	0	2	0	0	0	0	0	0
F8U6_Hd1	504		0	4	4	7	7	9	7	9	4	6	18	0	0	0	0	0	14
F9U7_Hd1	372		0	0	0	0	0	0	0	0	0	0	0	0	0	0	0	0	0
F11U8_Hd1	318		1	5	6	4	9	0	2	18	1	5	13	0	0	0	0	0	0
U9_Hd1	342		0	0	0	0	0	0	0	0	0	0	0	0	0	0	0	0	0
F11U10_Hd1	345		1	1	0	0	1	1	2	0	4	1	1	0	0	1	0	0	0
F7U11_Hd1	333		0	0	0	0	0	0	0	0	0	0	0	0	0	0	0	0	0
F8U12_Hd1	540		0	0	0	1	9	1	1	3	2	2	2	0	0	0	0	1	1
F9U13_Hd1	468		0	0	0	0	0	0	0	0	0	0	0	0	0	0	0	0	0
F10U14_Hd1	315		0	1	0	0	0	0	0	0	0	0	1	0	0	0	0	0	1
F11U15_Hd1	345		1	0	0	0	1	1	2	0	3	1	0	0	0	0	0	0	0
F7U16_Hd1	333		0	0	0	0	0	0	0	0	0	0	0	0	0	0	0	0	0
F8U17_Hd1	540		0	0	0	1	9	1	1	3	2	2	2	0	0	0	0	1	1
F9U18_Hd1	468		0	0	0	0	0	0	0	0	0	0	0	0	0	0	0	0	0
F10U19_Hd1	480		0	1	1	0	0	0	0	0	0	0	1	0	0	0	0	0	1
GlyPro3	2052		13281	46993	84477	92331	116444	53380	114437	113726	30822	23677	22605	2082	5478	7086	9307	4647	7691
